# Supplementary material for: The Association of Vitamin D during Pregnancy and mRNA Expression Levels of Inflammatory Factors with Preterm Birth and Prelabor Rupture of Membranes
Source: Nutrients. 2023 Aug 2;15(15):3423. doi: 10.3390/nu15153423 (PMC10421124; doi:10.3390/nu15153423)
Supplement: Supplementary file 1 [file nutrients-15-03423-s001.zip]

Archive with 1 entries (1 files):
- nutrients-2490235-supplementary.pdf
